# Supplementary material for: Whole-genome sequencing reveals a possible molecular basis of sex determination in the dioecious wild yam Dioscorea tokoro
Source: PLoS Genet. 2026 Apr 20;22(4):e1012123. doi: 10.1371/journal.pgen.1012123 (PMC13128126; doi:10.1371/journal.pgen.1012123)
Supplement: S1 Table — (XLSX) [file pgen.1012123.s032.xlsx]

## Sheet: Sheet1
S1 Table. Summary of the genome assemblies of Waka1 (female) and Kita1 (male)
			Waka1 (Female)			Kita1 (male)
Chromosome number			2n = 20			2n = 20
Assembly type			Haplotype-resolved			Haplotype-resolved
			Haplotype 1	Haplotype 2		Haplotype 1	Haplotype 2
Genome assembly	Total number of contigs		212	346		172	440
	Total number of anchored contigs		24	178		18	269
	Total number of telomere-to-telomere contigs		2	0		6	0
	Total base pairs (bp)		425057702	342229965		414436429	300420452
	Average contig size (bp)		2.00499e+06	989104		2.40951e+06	682774
	Longest contig (bp)		55937547	8416269		56338240	5180395
	Shortest contig (bp)		113	784		1051	868
	N50 (bp)		19154004	3042808		33850955	1379077
Genome evaluation	Total BUSCO groups searched		1614	1614		1614	1614
(BUSCO: embryophyta_odb10)	Complete		0.982	0.819		0.98	0.76
	Complete and single copy		0.965	0.8		0.96	0.735
	Complete and duplicated		0.017	0.019		0.019	0.025
	Fragmented		0.009	0.016		0.013	0.015
	Missing		0.009	0.165		0.007	0.225
