# Supplementary material for: Whole-genome sequencing reveals a possible molecular basis of sex determination in the dioecious wild yam Dioscorea tokoro
Source: PLoS Genet. 2026 Apr 20;22(4):e1012123. doi: 10.1371/journal.pgen.1012123 (PMC13128126; doi:10.1371/journal.pgen.1012123)
Supplement: S2 Table — (XLSX) [file pgen.1012123.s033.xlsx]

## Sheet: Sheet1
S2 Table. Summary of predicted genes in the genome assemblies of Waka1 (female) and Kita1 (male)
			Waka1 (female)			Kita1 (male)
Chromosome number			2n = 20			2n = 20
Assembly type			Haplotype-resolved			Haplotype-resolved
			haplotype 1	haplotype 2		haplotype 1	haplotype 2
Gene prediction	Number of predicted genes
	StringTie		20812	17626		20738	16401
	BRAKER2		17083	13923		16965	12983
	Total number of genes		21308	17710		23200	18145
	(Total transcript variants)		-42663	-35335		-42915	-33306
Gene evaluation	Total BUSCO groups searched		1614	1614		1614	1614
(BUSCO: embryophyta_odb10)	Complete		0.927	0.776		0.928	0.722
	Complete and single copy		0.636	0.524		0.641	0.48
	Complete and duplicated		0.291	0.252		0.287	0.242
	Fragmented		0.044	0.04		0.042	0.036
	Missing		0.029	0.184		0.03	0.242
