# Supplementary material for: Whole-genome sequencing reveals a possible molecular basis of sex determination in the dioecious wild yam Dioscorea tokoro
Source: PLoS Genet. 2026 Apr 20;22(4):e1012123. doi: 10.1371/journal.pgen.1012123 (PMC13128126; doi:10.1371/journal.pgen.1012123)
Supplement: S3 Table — (XLSX) [file pgen.1012123.s034.xlsx]

## Sheet: Sheet1
S3 Table. List of genes located in X-specific region
Genes			BLASTX (Swiss-Prot)
No.	Name		Top hit gene	Gene accession	E-value	Pident	Sequence overlap (bp)
1	DtWaka1h1_05791.t1.p1		Retrovirus-related Pol polyprotein from transposon RE1 | Arabidopsis thaliana	Q94HW2.1	4.74e-89	42.9	340
2	DtWaka1h1_05792.t1.p1		Phosphatidylinositol 4-phosphate 5-kinase 1 | Arabidopsis thaliana	Q56YP2.1	0	67	716
3	DtWaka1h1_05793.t1		Transposon Tf2-3 polyprotein | Schizosaccharomyces pombe 972h-	P0CT36.1	6.26e-09	31.1	135
4	DtWaka1h1_05794.t1.p2
5	DtWaka1h1_05795.t1
6	DtWaka1h1_05796.t2.p1
7	DtWaka1h1_05797.t1.p1		Heat stress transcription factor B-1 | Oryza sativa Japonica Group	Q67TP9.1	1.49e-72	48.8	293
8	DtWaka1h1_05798.t1.p1
9	DtWaka1h1_05799.t1.p1		Non-specific phospholipase C5 | Arabidopsis thaliana	Q9S816.1	5.18e-07	61	41
10	DtWaka1h1_05800.t1.p2		Aspartyl protease AED3 | Arabidopsis thaliana	O04496.1	1.45e-32	53.5	142
11	DtWaka1h1_05801.t1		Glutamate--glyoxylate aminotransferase 2 | Arabidopsis thaliana	Q9S7E9.1	2.11e-16	85.7	42
12	DtWaka1h1_05802.t1.p1		Beta-galactosidase 6 | Oryza sativa Japonica Group	Q10NX8.2	0	58.3	832
13	DtWaka1h1_05803.t1.p1		3',5'-bisphosphate nucleotidase AHL | Arabidopsis thaliana	Q38945.1	3.14e-176	67.6	373
14	DtWaka1h1_05804.t1.p1
15	DtWaka1h1_05805.t1.p1
16	DtWaka1h1_05806.t1.p1		Endo-1,3;1,4-beta-D-glucanase | Zea mays	Q9ZT66.1	3e-43	47.2	197
17	DtWaka1h1_05807.t1.p1		Peroxisomal adenine nucleotide carrier 2 | Arabidopsis thaliana	Q8VZS0.1	4.48e-131	69.1	320
18	DtWaka1h1_05808.t1.p1		Ribonucleoside-diphosphate reductase small chain A | Arabidopsis thaliana	P50651.2	0	78.9	341
19	DtWaka1h1_05809.t1.p1		Protein phosphatase 2C 70 | Arabidopsis thaliana	P46014.2	0	53	530
20	DtWaka1h1_05810.t1.p1		Preprotein translocase subunit SCY2, chloroplastic | Arabidopsis thaliana	F4IQV7.1	1.7e-168	81.4	280
21	DtWaka1h1_05811.t1.p1		Preprotein translocase subunit SCY2, chloroplastic | Arabidopsis thaliana	F4IQV7.1	7.04e-47	72.6	106
22	DtWaka1h1_05812.t1.p1
23	DtWaka1h1_05813.t1.p1
24	DtWaka1h1_05814.t1
25	DtWaka1h1_05815.t1
26	DtWaka1h1_05816.t1.p1		Exocyst complex component EXO70C2 | Arabidopsis thaliana	Q9FFX6.1	0	47.5	632
27	DtWaka1h1_05817.t1		Retrovirus-related Pol polyprotein from transposon 17.6 | Drosophila melanogaster	P04323.1	1.75e-22	33.3	210
28	DtWaka1h1_05818.t1
29	DtWaka1h1_05819.t1
30	DtWaka1h1_05820.t1
31	DtWaka1h1_05821.t1.p1		E3 ubiquitin-protein ligase Topors | Mus musculus	Q80Z37.1	4.69e-10	30.5	105
32	DtWaka1h1_05822.t1
33	DtWaka1h1_05823.t1.p1		Aluminum-activated malate transporter 2 | Arabidopsis thaliana	Q9SJE8.2	1.53e-70	37.3	394
34	DtWaka1h1_05824.t4.p1
35	DtWaka1h1_05825.t1.p1		Protein WEAK CHLOROPLAST MOVEMENT UNDER BLUE LIGHT 1 | Arabidopsis thaliana	O48724.1	0	57.6	670
36	DtWaka1h1_05826.t1.p1		ATP-dependent RNA helicase fal1 | Schizosaccharomyces pombe 972h-	Q10055.1	1.62e-10	27.4	157
37	DtWaka1h1_05827.t1.p1		Alpha carbonic anhydrase 7 | Arabidopsis thaliana	Q8L817.1	7.11e-106	56.8	241
38	DtWaka1h1_05828.t1.p1
39	DtWaka1h1_05829.t1.p1
40	DtWaka1h1_05830.t1.p1		Mitochondrial phosphate carrier protein 3, mitochondrial | Arabidopsis thaliana	Q9FMU6.1	0	79.1	368
41	DtWaka1h1_05831.t1.p1		Dr1-associated corepressor | Rattus norvegicus	A0JPP1.1	1.43e-28	49.1	110
42	DtWaka1h1_05832.t1.p3
43	DtWaka1h1_05833.t1.p3
44	DtWaka1h1_05834.t1.p1
45	DtWaka1h1_05835.t1.p1		Phosphatidylinositol 4-phosphate 5-kinase 1 | Oryza sativa Japonica Group	Q6EX42.2	0	61.7	798
46	DtWaka1h1_05836.t1.p1
47	DtWaka1h1_05837.t4.p1
48	DtWaka1h1_05838.t1.p1
49	DtWaka1h1_05839.t1.p1
50	DtWaka1h1_05840.t1
51	DtWaka1h1_05841.t1.p1
52	DtWaka1h1_05842.t1.p1		3-ketoacyl-CoA synthase 11 | Arabidopsis thaliana	O48780.1	0	63.3	480
53	DtWaka1h1_05843.t1.p1		U-box domain-containing protein 44 | Arabidopsis thaliana	Q9LM76.1	6.35e-37	27	764
54	DtWaka1h1_05844.t1.p1
