# Supplementary material for: Whole-genome sequencing reveals a possible molecular basis of sex determination in the dioecious wild yam Dioscorea tokoro
Source: PLoS Genet. 2026 Apr 20;22(4):e1012123. doi: 10.1371/journal.pgen.1012123 (PMC13128126; doi:10.1371/journal.pgen.1012123)
Supplement: S4 Table — (XLSX) [file pgen.1012123.s035.xlsx]

## Sheet: Sheet1
S4 Table. Differential expression analysis of miRNAs located on Y chromosome
miRNA no.	Name		Primary miRNA position				Male (S0, S1, S2) vs. female (S0, S1, S2)
			Chr	Start	End		baseMean	log2FC	Adjusted
									p-value
1	Dtokoro_miRDP2_mature_166		3	146359	146060		0	NA	NA
2	Dtokoro_miRDP2_mature_185		3	146359	146060		0	NA	NA
3	Dtokoro_miRDP2_mature_260		3	146359	146060		0	NA	NA
4	Dtokoro_miRDP2_mature_439		3	146359	146060		1	-0.79	0.95
5	Dtokoro_miRDP2_mature_342		3	504992	504693		0.2	0.14	NA
6	Dtokoro_miRDP2_mature_411		3	505224	504925		0	NA	NA
7	Dtokoro_miRDP2_mature_302		3	1121312	1121611		69.2	1.25	0.12
8	Dtokoro_miRDP2_mature_455		3	1121312	1121611		23.7	1.82	0.22
9	Dtokoro_miRDP2_mature_550		3	1682355	1682654		42.7	0.04	0.98
10	Dtokoro_miRDP2_mature_134		3	3009334	3009035		0	NA	NA
11	Dtokoro_miRDP2_mature_544		3	3009334	3009035		1109	0.15	0.93
12	Dtokoro_miRDP2_mature_371		3	4425434	4425135		3.2	4.64	0.1
13	Dtokoro_miRDP2_mature_506		3	4425667	4425368		5.9	-2.14	0.29
14	Dtokoro_miRDP2_mature_257		3	4425668	4425369		0	NA	NA
15	Dtokoro_miRDP2_mature_460		3	5322164	5322463		0	NA	NA
16	Dtokoro_miRDP2_mature_79		3	5322164	5322463		0	NA	NA
17	Dtokoro_miRDP2_mature_245		3	15680871	15681170		2.2	2.35	0.65
18	Dtokoro_miRDP2_mature_148		3	16856072	16855773		48.2	-0.29	0.92
19	Dtokoro_miRDP2_mature_373		3	16856072	16855773		0	NA	NA
20	Dtokoro_miRDP2_mature_131		3	21562443	21562144		54.2	-0.54	0.74
21	Dtokoro_miRDP2_mature_1		3	30546650	30546351		0	NA	NA
22	Dtokoro_miRDP2_mature_435		3	30546650	30546351		0.2	0.14	NA
23	Dtokoro_miRDP2_mature_219		3	38064900	38065199		3.8	-2.74	0.31
24	Dtokoro_miRDP2_mature_347		3	38064900	38065199		19.7	0.23	0.94
25	Dtokoro_miRDP2_mature_154		3	41886570	41886271		9	-0.64	0.88
26	Dtokoro_miRDP2_mature_300		3	41890088	41889789		0.3	1.22	NA
27	Dtokoro_miRDP2_mature_390		3	41890088	41889789		3.8	0.7	0.92
28	Dtokoro_miRDP2_mature_118		3	41890375	41890076		23.9	0.34	0.92
29	Dtokoro_miRDP2_mature_127		3	41890375	41890076		0	NA	NA
30	Dtokoro_miRDP2_mature_55		3	41923610	41923311		3.1	0.85	0.92
31	Dtokoro_miRDP2_mature_6		3	41923610	41923311		0	NA	NA
32	Dtokoro_miRDP2_mature_298		3	41925007	41924708		0	NA	NA
33	Dtokoro_miRDP2_mature_330		3	41957540	41957241		0	NA	NA
34	Dtokoro_miRDP2_mature_278		3	42871739	42872038		0	NA	NA
35	Dtokoro_miRDP2_mature_484		3	42871739	42872038		0	NA	NA
36	Dtokoro_miRDP2_mature_215		3	43383727	43383428		0	NA	NA
37	Dtokoro_miRDP2_mature_364		3	43383727	43383428		1.1	-1.31	0.93
38	Dtokoro_miRDP2_mature_27		3	43522244	43521945		5.5	0.17	0.98
39	Dtokoro_miRDP2_mature_74		3	43522245	43521946		0	NA	NA
40	Dtokoro_miRDP2_mature_126		3	43699410	43699111		0	NA	NA
41	Dtokoro_miRDP2_mature_462		3	43699410	43699111		0	NA	NA
42	Dtokoro_miRDP2_mature_498		3	43699410	43699111		0	NA	NA
43	Dtokoro_miRDP2_mature_443		3	43699411	43699112		54.9	0.39	0.83
44	Dtokoro_miRDP2_mature_288		3	44569070	44569369		0	NA	NA
45	Dtokoro_miRDP2_mature_4		3	46473673	46473374		0	NA	NA
46	Dtokoro_miRDP2_mature_522		3	46473673	46473374		152.7	0.38	0.84
Blue highlights indicate miRNA located on Y-specific regions
