# Supplementary material for: Whole-genome sequencing reveals a possible molecular basis of sex determination in the dioecious wild yam Dioscorea tokoro
Source: PLoS Genet. 2026 Apr 20;22(4):e1012123. doi: 10.1371/journal.pgen.1012123 (PMC13128126; doi:10.1371/journal.pgen.1012123)
Supplement: S5 Table — (XLSX) [file pgen.1012123.s036.xlsx]

## Sheet: Sheet1
S5 Table. BLASTX analysis of the two candidate genes
Gene	Length of exons		BLASTX (Swiss-Prot)
			Top hit gene	Hit gene accession	E-value	Pident	Sequence overlap (bp)	Start position of overlap	End position of overlap
DtKita1h1_04777.t1.p1	1870		BEL1-like homeodomain protein 9 | Arabidopsis thaliana	Q9LZM8.1	3.97e-62	49.8	269	615	1385
			BEL1-like homeodomain protein 8 | Arabidopsis thaliana	Q9SJJ3.1	8.63e-60	45	260	612	1391
			BEL1-like homeodomain protein 10 | Arabidopsis thaliana	Q9FXG8.1	1.01e-54	41	290	636	1454
			BEL1-like homeodomain protein 3 | Arabidopsis thaliana	Q9FWS9.1	1.68e-54	40.4	270	633	1412
			BEL1-like homeodomain protein 2 | Arabidopsis thaliana	Q9SW80.3	1.99e-52	48.4	188	834	1376
			BEL1-like homeodomain protein 6 | Arabidopsis thaliana	O65685.1	3.69e-52	49.7	189	831	1385
			BEL1-like homeodomain protein 5 | Arabidopsis thaliana	Q8S897.2	9.55e-52	44.3	212	840	1475
			BEL1-like homeodomain protein 4 | Arabidopsis thaliana	Q94KL5.2	2.99e-51	47.3	188	834	1376
			BEL1-like homeodomain protein 7 | Arabidopsis thaliana	Q9SIW1.1	4.46e-51	41.8	256	633	1385
			BEL1-like homeodomain protein 1 | Arabidopsis thaliana	Q9SJ56.1	3.01e-49	50	188	816	1358
DtKita1h1_04801.t1.p1	1050		Heat shock protein 81-1 | Oryza sativa Indica Group	A2YWQ1.1	3.94e-14	60	50	610	759
			Heat shock protein 81-1 | Oryza sativa Indica Group	A2YWQ1.1	3.94e-14	77.8	18	554	607
			Heat shock protein 81-1 | Oryza sativa Indica Group	A2YWQ1.1	0.000102	49.2	63	729	851
			Heat shock protein HSP 90-alpha 1 | Danio rerio	Q90474.3	4.31e-14	56.3	48	616	759
			Heat shock protein HSP 90-alpha 1 | Danio rerio	Q90474.3	4.31e-14	45	60	738	851
			Heat shock protein 90-4 | Arabidopsis thaliana	O03986.1	4.39e-14	62	50	610	759
			Heat shock protein 90-4 | Arabidopsis thaliana	O03986.1	4.39e-14	73.7	19	551	607
			Heat shock protein 90-4 | Arabidopsis thaliana	O03986.1	0.004	46	63	729	851
			Heat shock protein 90-2 | Arabidopsis thaliana	P55737.1	7.4e-14	62	50	610	759
			Heat shock protein 90-2 | Arabidopsis thaliana	P55737.1	7.4e-14	77.8	18	554	607
